# Supplementary material for: Expression of Endogenous Retroviral RNA in Prostate Tumors has Prognostic Value and Shows Differences among Americans of African Versus European/Middle Eastern Ancestry
Source: Cancers (Basel). 2021 Dec 17;13(24):6347. doi: 10.3390/cancers13246347 (PMC8699453; doi:10.3390/cancers13246347)
Supplement: Supplementary file 1 [file cancers-13-06347-s001.zip › Table S1.xlsx]

## Sheet: S1
Table S1: Summary of sequencing statistics from the RNA-seq analysis of 92 PCa tumor samples.
Total Mapped Reads	4830209224
Average Total reads/sample	8.69403e+07
Average Mapped reads/sample	5.25023e+07
Median mapped reads/sample	50059245
Median % mapped reads/sample	0.5245
Coverage/sample	34.2x
