# Supplementary material for: Expression of Endogenous Retroviral RNA in Prostate Tumors has Prognostic Value and Shows Differences among Americans of African Versus European/Middle Eastern Ancestry
Source: Cancers (Basel). 2021 Dec 17;13(24):6347. doi: 10.3390/cancers13246347 (PMC8699453; doi:10.3390/cancers13246347)
Supplement: Supplementary file 1 [file cancers-13-06347-s001.zip › Table S2.xlsx]

## Sheet: S2
Table S2: RNA alignment, sequencing, and clinical characteristics of the 92 PCa tumor samples sequenced in this study. Clinical data, specifically including pre-operative PSA, tumor stage, and age, can be found in the dataset deposited in GSE54460
Race	CGSR ID	External ID	study ID	no. of uniquely mapped reads	no. of total reads	% mapped	Run	Age	prePSA	Tumor Stage	Gleason Score	Gleason Category
BA	CM.4-0099	VA-PC-00-99	00AR1	67659170	90703994	0.646	SRR1164875	65.7452	18.03	pT3A	7	3
BA	CM.4-0092	VA-PC-00-92	00ES1	53860194	76364672	0.605	SRR1164801	63.1096	13.92	pT3A	8	4
BA	CM.4-0095	VA-PC-00-95	00HA1	59522602	90030558	0.561	SRR1164804	68.9918	4.42	pT2C	7	2
BA	CM.4-0094	VA-PC-00-94	00JB1	49844364	72127946	0.591	SRR1164803	62.3808	7.14	pT3A	7	2
BA	CM.4-0090	VA-PC-00-90	00JC1	26387543	56712230	0.365	SRR1164799	55.5781	1.83	pT2	7	2
BA	CM.4-0088	VA-PC-00-88	00JS1	94922445	138978248	0.583	SRR1164873	53.4877	25.88	pT2C	7	2
BA	CM.4-0087	VA-PC-00-87	00LH1	58978596	80944386	0.629	SRR1164798	68.7589	6.25	pT2C	7	2
BA	CM.4-0086	VA-PC-00-86	00TW1	100294010	129843158	0.672	SRR1164872	59.6219	4.9	pT3B	7	3
BA	CM.4-0004	VA-PC-90-4	90GD1	79371670	126005324	0.53	SRR1164876	59	NA	pT3B	8	4
BA	CM.4-0065	VA-PC-91-65	91JP1	62526982	86029578	0.627	SRR1164877	54.9671	72.6	pT3B	9	4
BA	CM.4-0028	VA-PC-94-28	94CD1	82057308	117376166	0.599	SRR1164816	56.3096	15.9	pT2C	7	2
BA	CM.4-0070	VA-PC-94-70	94JL1	66648540	91910734	0.625	SRR1164817	69.6247	2.4	pT3A	7	2
BA	CM.4-0037	VA-PC-95-37	95BB1	50090466	80399890	0.523	SRR1164885	57.6849	5.6	pT2C	7	2
BA	CM.4-0041	VA-PC-95-41	95HD1	48679745	86453316	0.463	SRR1164886	57.9945	6.5	pT2C	7	2
BA	CM.4-0044	VA-PC-96-44	96DC1	70792590	114205668	0.52	SRR1164889	51.7781	3	pT2C	7	2
BA	CM.4-0048	VA-PC-97-48	97EC1	39114735	65304766	0.499	SRR1164820	50.011	7.57	pT2C	7	2
BA	CM.4-0051	VA-PC-97-51	97FH1	21954686	74819768	0.193	SRR1164823	57.3178	7.1	pT2B	7	3
BA	CM.4-0053	VA-PC-98-53	98RS2	85477421	127724002	0.569	SRR1164891	61.5507	11.16	pT2A	8	4
BA	CM.4-0077	VA-PC-99-77	99AS1	32490259	43257880	0.651	SRR1164830	55.9452	5.55	pT2A	6	1
BA	CM.4-0055	VA-PC-99-55	99BE1	47695326	93161306	0.412	SRR1164827	47.1808	6.63	pT2C	7	2
BA	CM.4-0078	VA-PC-99-78	99DH1	64869418	86112328	0.653	SRR1164831	62.4356	5.27	pT2A	7	2
BA	CM.4-0080	VA-PC-99-80	99LH1	82407763	137313040	0.5	SRR1164833	54.4027	5.37	pT2C	7	2
BA	CM.4-0083	VA-PC-99-83	99WM1	52536474	83965414	0.526	SRR1164836	50.3644	10.63	pT2A	7	2
BA	PT243	MCC-PT243	MCC-PT243	20783424	33452206	0.521	SRR1164793	43	6.6	pT2	7	2
BA	UTPC041	UTPC041	UTPC041	95370297	150202416	0.535	SRR1164853	71	8.5	pT1C	7	2
BA	CM.1-0022.1	UTPC131	UTPC131	18275411	28393284	0.544	SRR1164864	51	25	pT3B	7	3
BA	CM.1-0006.1	UTPC034	UTPC34	18135372	43876620	0.313	SRR1164851	55	9	pT2B	7	2
WA	CM.4-0091	VA-PC-00-91	00AS1	29052523	43731408	0.564	SRR1164800	62.0904	5.72	pT2C	7	3
WA	CM.4-0093	VA-PC-00-93	00CH1	95708411	119594960	0.7	SRR1164802	52.4548	4.54	pT2A	7	2
WA	CM.4-0096	VA-PC-00-96	00DF1	102465236	155745294	0.558	SRR1164874	58.4384	6.68	pT2C	7	3
WA	CM.4-0097	VA-PC-00-97	00JJ2	81114085	105378444	0.67	SRR1164805	51.3753	4.74	pT2C	6	1
WA	CM.4-0098	VA-PC-00-98	00JM1	30149534	41886224	0.62	SRR1164806	68.3671	8.19	pT2C	7	2
WA	CM.4-0062	VA-PC-91-62	91EM1	58589794	93107360	0.529	SRR1164808	63.8329	2.9	pT2C	8	4
WA	CM.4-0064	VA-PC-91-64	91HL1	50897494	63710732	0.699	SRR1164809	69.1342	4.9	pT2C	7	2
WA	CM.4-0011	VA-PC-92-11	92AC1	91714533	148368488	0.518	SRR1164878	63.8575	65	pT3B	8	4
WA	CM.4-0013	VA-PC-92-13	92GG1	9199337	13443226	0.584	SRR1164810	64.9233	3.9	pT2A	7	2
WA	CM.4-0009	VA-PC-92-9	92HM1	37147471	78025110	0.376	SRR1164879	67.3836	40.5	pT3B	7	2
WA	CM.4-0066	VA-PC-92-66	92LS1	42010928	87983038	0.377	SRR1164812	65.1123	9.17	pT2	7	2
WA	CM.4-0067	VA-PC-92-67	92PG1	42716254	71046612	0.501	SRR1164813	66.5534	6.6	pT2	7	2
WA	CM.4-0014	VA-PC-92-14	92WM1	58111320	123916290	0.369	SRR1164811	70.2137	4.61	pT2C	7	2
WA	CM.4-0021	VA-PC-93-21	93AS1	73477400	112486354	0.553	SRR1164881	66.5123	6.2	pT2C	7	2
WA	CM.4-0068	VA-PC-93-68	93CA1	50028024	70901434	0.606	SRR1164815	61.2986	14.96	pT2C	7	3
WA	CM.4-0024	VA-PC-93-24	93FC1	34139269	76165456	0.348	SRR1164882	66.5644	20.2	pT2	7	3
WA	CM.4-0020	VA-PC-93-20	93JM1	74903758	99607176	0.652	SRR1164880	51.9863	12.8	pT2C	8	4
WA	CM.4-0019	VA-PC-93-19	93RS1	21723177	27119760	0.701	SRR1164814	64.1315	17	pT2A	7	2
WA	CM.4-0071	VA-PC-94-71	94JH1	59808026	80420126	0.644	SRR1164883	64.7808	14.8	pT2C	8	4
WA	CM.4-0042	VA-PC-95-42	95CJ1	23750742	46548402	0.41	SRR1164887	66.8329	14.5	pT4	7	2
WA	CM.4-0034	VA-PC-95-34	95CM1	30409790	62706238	0.385	SRR1164884	61.9918	17.2	pT2C	7	2
WA	CM.4-0045	VA-PC-96-45	96HH1	39787464	62116178	0.541	SRR1164818	50.4301	3.8	pT3A	7	2
WA	CM.4-0043	VA-PC-96-43	96JL1	84811432	138708238	0.511	SRR1164888	61.7589	9.1	pT2C	7	3
WA	CM.4-0050	VA-PC-97-50	97JS1	42286269	88543368	0.378	SRR1164822	60.5178	8	pT2A	7	2
WA	CM.4-0046	VA-PC-97-46	97RC1	71695143	121983482	0.488	SRR1164890	58.6466	29.3	pT2C	7	3
WA	CM.4-0047	VA-PC-97-47	97RM1	16010891	81869344	0.096	SRR1164819	53.7425	5.31	pT2C	7	2
WA	CM.4-0074	VA-PC-97-74	97RS1	96287979	144564326	0.566	SRR1164825	72.3726	12.56	pT2C	7	2
WA	CM.4-0082	VA-PC-99-82	99CC1	65045734	118237400	0.45	SRR1164835	62.4521	5.22	pT2C	7	2
WA	CM.4-0079	VA-PC-99-79	99CT1	31069486	39654268	0.684	SRR1164832	64.8082	5.72	pT2B	7	2
WA	CM.4-0085	VA-PC-99-85	99JH1	96977746	119105608	0.714	SRR1164892	56.8712	4.96	pT3A	7	2
WA	CM.4-0081	VA-PC-99-81	99LW1	32471983	45905090	0.607	SRR1164834	65.5671	8.77	pT2	7	3
WA	CM.4-0084	VA-PC-99-84	99RR1	24586944	41567752	0.491	SRR1164837	64.6849	4.92	pT2A	6	1
WA	CM.4-0076	VA-PC-99-76	99TD1	45313892	82363536	0.45	SRR1164829	54.6548	7.22	pT2C	7	2
WA	CM.4-0075	VA-PC-99-75	99WW1	91549024	187807960	0.387	SRR1164828	54.3945	8.69	pT2A	7	2
WA	PT127	MCC-PT127	MCC-PT127	9995053	15194156	0.558	SRR1164788	61	7	pT2	6	1
WA	PT168	MCC-PT168	MCC-PT168	10476268	16221792	0.546	SRR1164789	63	1.8	pT2	6	1
WA	PT184	MCC-PT184	MCC-PT184	20241959	30200054	0.57	SRR1164790	58	8.2	pT3	7	2
WA	PT199	MCC-PT199	MCC-PT199	13030802	20244858	0.544	SRR1164791	57	5.02	pT2	7	2
WA	PT236	MCC-PT236	MCC-PT236	15108250	22822922	0.562	SRR1164792	54	7.8	pT2	7	2
WA	UTPC008	UTPC008	UTPC008	101038395	146440614	0.59	SRR1164794	57	8	pT1C	7	3
WA	UTPC009	UTPC009	UTPC009	95747467	166836094	0.474	SRR1164844	50	22.3	pT2B	7	2
WA	UTPC020	UTPC020	UTPC020	48519295	85311334	0.469	SRR1164795	66	29.73	pT2B	8	4
WA	CM.1-0016.1	UTPC101	UTPC101	75959530	137742040	0.451	SRR1164858	70	14.43	pT3B	8	4
WA	CM.1-0017.1	UTPC104	UTPC104	75764019	128654064	0.489	SRR1164859	59	3.86	pT2A	7	3
WA	UTPC107	UTPC107	UTPC107	60698177	96754580	0.527	SRR1164796	50	5.25	pT1C	6	1
WA	CM.1-0018.1	UTPC110	UTPC110	25416364	37816666	0.572	SRR1164860	53	19.9	pT2B	9	4
WA	CM.1-0020.1	UTPC116	UTPC116	20810790	30127252	0.591	SRR1164862	60	27	pT2A	7	2
WA	CM.1-0023.1	UTPC132	UTPC132	31782258	66452532	0.378	SRR1164865	65	13	pT2A	7	3
WA	CM.1-0025.1	UTPC141	UTPC141	57654792	118237400	0.388	SRR1164866	74	23.9	pT2A	7	2
WA	CM.1-0026.1	UTPC146	UTPC146	34232839	68748780	0.398	SRR1164867	72	9.7	pT3B	8	4
WA	CM.1-0027.1	UTPC147	UTPC147	17789548	29595182	0.501	SRR1164868	66	6.5	pT2A	7	2
WA	UTPC160	UTPC160	UTPC160	32943917	116678112	0.182	SRR1164869	57	8.27	pT1C	7	2
WA	CM.1-0028.1	UTPC162	UTPC162	16673391	26114500	0.538	SRR1164797	69	7.35	pT1C	7	2
WA	UTPC164	UTPC164	UTPC164	123211885	201380054	0.512	SRR1164870	66	15.84	pT2A	7	3
WA	CM.1-0030.1	UTPC170	UTPC170	70019189	106116046	0.56	SRR1164871	72	13.03	pT1C	7	3
WA	CM.1-0004.1	UTPC021	UTPC21	46997412	117694252	0.299	SRR1164847	68	7	pT1C	7	3
WA	CM.1-0005.1	UTPC029	UTPC29	65468819	114519126	0.472	SRR1164849	58	5.6	pT2A	7	2
WA	CM.1-0001.1	UTPC004	UTPC4	73667210	125088072	0.489	SRR1164841	71	7.2	pT1C	9	4
WA	CM.1-0008.1	UTPC058	UTPC58	17542055	40212246	0.336	SRR1164854	65	6.5	pT2B	7	2
WA	CM.1-0012.1	UTPC088	UTPC88	25814843	42437224	0.508	SRR1164855	62	7.3	pT1C	6	1
WA	CM.1-0013.1	UTPC093	UTPC93	16692025	29347406	0.469	SRR1164856	58	5.3	pT2A	7	2
WA	CM.1-0015.1	UTPC099	UTPC99	13757579	24788064	0.455	SRR1164857	67	4.07	pT2B	9	4
WA	PT197	MCC-PT197		83866689	137631984	0.509	SRR1164838	65.9726	6.1	pT1C	6	1
WA	PT220	MCC-PT220		72366520	167427236	0.332	SRR1164839	61.2849	10.8	pT1C	6	1
WA	PT264	MCC-PT264		71163980	131689532	0.44	SRR1164840	60.1151	NA	NA	5	1
