# Supplementary material for: Expression of Endogenous Retroviral RNA in Prostate Tumors has Prognostic Value and Shows Differences among Americans of African Versus European/Middle Eastern Ancestry
Source: Cancers (Basel). 2021 Dec 17;13(24):6347. doi: 10.3390/cancers13246347 (PMC8699453; doi:10.3390/cancers13246347)
Supplement: Supplementary file 1 [file cancers-13-06347-s001.zip › Table S3.xlsx]

## Sheet: S3
Table S3: The 12 differentially expressed ERVs from the ERVmap database and the 72 nearby genes differentially transcribed in prostate tumors from 27 BA versus 65 WA patients at padj<0.05; |FC|≥1.25. Regulation concordance indicates consistent direction of regulation between ERV(s) and nearby gene(s).
Significant differential ERVs identified with ERVmap in 27 BA vs 65 WA prostate tumor cases
ERV	baseMean	log2FoldChange	lfcSE	stat	pvalue	padj	chr	start	end	HERVd Annotations	Distance to Nearby Genes	Nearby Gene
4410	55.3984	-1.43488	0.229425	-6.25425	3.9942e-10	3.7865e-07	16	72064268	72073376	ERV_1461435_LTR10B, ERV_1461436_HERVI-int, ERV_1461437_LTR10B,HERVIP10B3-int,LTR10B2	0	TXNL4B, HPR
1892	64.1017	0.719013	0.152525	4.71406	2.42834e-06	0.00115103	5	82267545	82273706	ERV_3249871_Harlequin-int,LTR2B	0	ATG10, RPS23
6166	310.384	2.49631	0.609928	4.0928	4.26198e-05	0.0134679	1	205884552	205890432	ERV_343741_HERVH-int,LTR7B	0	RP4-681L3.3
ERVW-10	234.892	2.30424	0.59295	3.88606	0.000101884	0.0241464	1	205866330	205875807	ERV_343733_LTR17,HERV17-int, ERV_343735_HERV17-int, ERV_176822_HERVH-int,LTR7B	0	RP4-681L3.3
6165	100.969	2.04153	0.551184	3.70391	0.000212302	0.0402526	1	205890690	205905299	ERV_176824_HERVK9-int,MER9a2	0	RP4-681L3.3
5922	24.3286	-1.38689	0.381399	-3.63633	0.000276555	0.0436957	1	72536819	72543692	ERV_274790_HERVL32-int,LTR32, ERV_274791_PRIMA41-int, ERV_274792_HERVL32-int, ERV_274793_MLT2A2	0	RP4-660H19.2
1302	189.039	-0.862242	0.242939	-3.54922	0.00038638	0.0523269	4	9094449	9108450	ERV_2794451_LTR7,HERVH-int, ERV_2794452_HERVE-int,LTR2C	0	RP11-1396O13.23, ENPP7P10
2550	34.923	0.850944	0.244676	3.47784	0.000505477	0.059899	7	87322847	87330901	ERV_3748321_LTR25-int,MER61E, ERV_3748322_MER61-int, ERV_3631913_LTR8, ERV_3748323_LTR17	0	TP53TG1
6164	133.658	2.34781	0.682887	3.43806	0.000585894	0.0617142	1	205859303	205864229	ERV_176818_HERVK14-int,LTR14B, ERV_176819_HERVK14C-int	0	RP4-681L3.3
2734	44.8994	0.911122	0.271119	3.36059	0.000777751	0.067028	8	12216468	12225829	ERV_3925927_HERVK-int,LTR5A	NA	NA
ERV3-1	583.725	0.402407	0.119464	3.36844	0.000755952	0.067028	7	64990354	65006746	ERV_3731545_HERV3-int,LTR4, ERV_3731547_MER21C, ERV_3608622_MER92B, ERV_3608627_MER57E3	0	ZNF117, ERV3-1
4766	121.076	0.499441	0.153964	3.24388	0.00117912	0.0931505	19	52649615	52653116	ERV_1853084_HERVIP10F-int	0	ZNF83, CTD-3099C6.13
4295	479.672	0.442163	0.137783	3.20913	0.00133136	0.0970867	15	82372395	82380476	ERV_1381180_HERVIP10B3-int,LTR10G	0	UBE2Q2P2, RPL9P9
