# Supplementary material for: Expression of Endogenous Retroviral RNA in Prostate Tumors has Prognostic Value and Shows Differences among Americans of African Versus European/Middle Eastern Ancestry
Source: Cancers (Basel). 2021 Dec 17;13(24):6347. doi: 10.3390/cancers13246347 (PMC8699453; doi:10.3390/cancers13246347)
Supplement: Supplementary file 1 [file cancers-13-06347-s001.zip › Table S4.xlsx]

## Sheet: S4
Table S4: Positive pixel percentages for ERV3-1 stained tissue of White American tumor tissue microarray cores
Internal ID	Positive % of stained pixels	Stained area (Positive + Negative)Âµm^2
WA_1	52.3152	908840
WA_2	72.8641	1.02605e+06
WA_3	84.3427	858146
WA_4	49.8858	501779
WA_5	30.6162	699826
WA_6	77.5799	389095
WA_7	54.4807	646800
WA_8	36.9734	813105
WA_9	46.4467	627148
WA_10	47.0629	421801
WA_11	35.4912	539826
WA_12	47.8096	668219
WA_13	55.8809	682848
WA_14	25.2127	462715
WA_15	23.76	792884
WA_16	25.9932	857505
WA_17	36.3718	618099
WA_18	26.952	366555
WA_19	21.2251	919683
WA_20	22.9499	796732
WA_21	44.913	669860
WA_22	40.3294	727123
WA_23	39.7035	524216
WA_24	60.571	305245
WA_25	4.3516	863433
WA_26	54.5735	681904
WA_27	46.3327	588595
WA_28	33.3601	784334
WA_29	29.2684	850576
WA_30	53.1143	699521
WA_31	38.9226	621372
WA_32	67.1618	281700
WA_33	52.6224	829247
WA_34	45.5358	857852
WA_35	84.5352	867104
WA_36	87.553	639635
WA_37	82.4578	746716
WA_38	70.088	719296
WA_39	78.9341	914603
WA_40	68.868	1.04366e+06
WA_41	70.6501	521643
WA_42	38.8345	802339
WA_43	44.8366	639127
WA_44	37.9682	660237
WA_45	14.8557	1.04333e+06
WA_46	77.4384	971184
WA_47	46.0834	770537
WA_48	55.9999	763015
WA_49	32.1847	336823
WA_50	18.2121	1.00171e+06
WA_51	19.5206	657712
WA_52	36.5622	500499
WA_53	36.9561	824934
WA_54	47.2558	827879
WA_55	16.6357	617949
WA_56	56.7956	290521
WA_57	31.0286	785674
WA_58	19.6379	758816
WA_59	28.3782	865466
WA_60	57.2034	584550
WA_61	64.3016	867271
WA_62	25.7059	966465
WA_63	37.7966	859711
WA_64	62.5568	247195
WA_65	41.4083	726809
WA_66	29.2005	615123
WA_67	19.736	925289
WA_68	10.9011	975569
WA_69	30.2595	777110
WA_70	28.0352	935644
WA_71	43.811	606673
WA_72	42.3642	650412
WA_73	42.0247	841489
WA_74	43.1368	772791
WA_75	34.5699	919343
WA_76	72.4244	345239
WA_77	43.8351	904158
WA_78	44.2556	854465
WA_79	28.9794	697583
WA_80	45.9241	631355
WA_81	46.2264	626257
WA_82	41.2839	1.10164e+06
WA_83	69.6995	851430
WA_84	60.0051	702308
WA_85	88.9758	893314
WA_86	82.9994	625410
WA_87	70.9213	862342
WA_88	62.3931	752431
WA_89	90.1227	784878
WA_90	85.2839	632211
