# Supplementary material for: Expression of Endogenous Retroviral RNA in Prostate Tumors has Prognostic Value and Shows Differences among Americans of African Versus European/Middle Eastern Ancestry
Source: Cancers (Basel). 2021 Dec 17;13(24):6347. doi: 10.3390/cancers13246347 (PMC8699453; doi:10.3390/cancers13246347)
Supplement: Supplementary file 1 [file cancers-13-06347-s001.zip › Table S5.xlsx]

## Sheet: S5
Table S5: Positive pixel percentages for ERV3-1 stained tissue of Black American tumor tissue microarray cores
Internal ID	Positive % of stained pixels	Stained area (Positive + Negative)Âµm^2
BA_1	23.0125	911472
BA_2	22.2178	760119
BA_3	43.8672	775976
BA_4	19.6404	565215
BA_5	24.6148	964027
BA_6	47.5284	813666
BA_7	24.1853	780768
BA_8	29.8593	876568
BA_9	32.4873	844709
BA_10	44.4925	366955
BA_11	39.5758	723602
BA_12	57.0788	316728
BA_13	28.6775	874234
BA_14	31.6041	745773
BA_15	30.4568	867032
BA_16	28.3375	887795
BA_17	22.9456	933263
BA_18	48.1647	767676
BA_19	45.5127	697740
BA_20	25.8416	840800
BA_21	20.2324	905817
BA_22	41.8801	347344
BA_23	17.1811	1.00107e+06
BA_24	57.5665	904029
BA_25	31.2544	788548
BA_26	30.7661	696801
BA_27	38.8558	624228
BA_28	28.6793	828948
BA_29	9.4276	505866
BA_30	18.7308	463162
BA_31	20.133	387320
BA_32	22.4767	141669
BA_33	39.5995	606894
BA_34	4.0877	853304
BA_35	13.7621	607367
BA_36	13.4727	791454
BA_37	29.7272	612070
BA_38	35.0567	624294
BA_39	29.91	655396
BA_40	16.1315	358895
BA_41	29.8397	522864
BA_42	20.6232	475069
BA_43	17.1206	797249
BA_44	18.6335	712220
BA_45	34.7523	528320
BA_46	40.4141	269793
BA_47	23.218	668290
BA_48	36.8544	726466
BA_49	11.3402	464756
BA_50	16.2666	569777
BA_51	15.5268	373282
BA_52	40.584	179704
