# Supplementary material for: Expression of Endogenous Retroviral RNA in Prostate Tumors has Prognostic Value and Shows Differences among Americans of African Versus European/Middle Eastern Ancestry
Source: Cancers (Basel). 2021 Dec 17;13(24):6347. doi: 10.3390/cancers13246347 (PMC8699453; doi:10.3390/cancers13246347)
Supplement: Supplementary file 1 [file cancers-13-06347-s001.zip › Table S6.xlsx]

## Sheet: S6
Table S6: Cox coefficients for model created based on clinical information and selected ERVs from ERVmap
Variable	Coefficient	Hazards Ratio	Contained ERV Subelements
Gleason Score	-25.86	5.886e-12	N/A
Age	-1.255	0.285	N/A
Pre PSA	0.9235	2.518	N/A
Tumor Stage	-9.289	9.246e-05	N/A
1875	11.5	98940	HERVK3-int, ERVK
2080	-1.159	0.3137	HERVH-int, ERV1
2440	9.054	8557	HERVH-int, ERV1
2645	4.195	66.36	HERVH-int, ERV1
2710	-9.591	6.835e-05	HERVE-int, ERV1
2755	-10.57	2.576e-05	HERV9NC-int, ERV1
3058	-2.39	0.09167	ERVL-MaLR
3081	4.618	101.3	HERVH-int, ERV1
3300	2.251	9.497	ERV1
3415	7.408	1648	ERV1, HERVPIP10F-int
4409	1.54	4.666	HERVH-int, ERV1
4576	-5.51	0.004045	HERV17-int, ERV1
4766	6.559	705.7	ERV1
4784	-55.94	5.1e-25	HERVH-int, ERV1
4866	-14.75	3.916e-07	HERVH-int, ERV1
4894	-1.655	0.1911	ERV1
5137	9.406	12160	ERVK
5140	10.1	24370	ERV1
5270	2.18	8.85	ERVK
5371	14.46	1905000	ERV1
562	-29.02	2.502e-13	HERVH-int, ERV1, ERVL-MaLR
5676	11.84	138500	ERV1
593	25.05	75500000000	ERV1
801	-14.54	4.85e-07	HERVH-int, ERV1
977	5.547	256.5	HERVH-int, ERV1
ERVW-9	23.6	17730000000	HERV17-int, ERV1
HERVE(HERV4.1)	-28.37	4.768e-13	HERV17-int, ERV1
K-10	2.469	11.81	HERVK-int, ERVK
W-12	14.62	2235000	HERV17-int, ERV1

## Sheet: Sheet1
gleason_value -2.586e+01 5.886e-12 6.324e-01 -40.886 < 2e-16									Gleason Score	-25.86
age -1.255e+00 2.850e-01 9.034e-02 -13.896 < 2e-16									Age	-1.255
prepsa 9.235e-01 2.518e+00 3.728e-02 24.771 < 2e-16									Pre PSA	0.9235
pstage_proper -9.289e+00 9.246e-05 1.414e+00 -6.568 5.09e-11									Tumor Stage	-9.289
X1875 1.150e+01 9.894e+04 7.227e+01 0.159 0.873549									1875	11.5
X2080 -1.159e+00 3.137e-01 7.344e-01 -1.578 0.114462									2080	-1.159
X2440 9.054e+00 8.557e+03 8.702e-01 10.405 < 2e-16									2440	9.054
X2645 4.195e+00 6.636e+01 9.380e-01 4.472 7.73e-06									2645	4.195
X2710 -9.591e+00 6.835e-05 1.416e+00 -6.772 1.27e-11									2710	-9.591
X2755 -1.057e+01 2.576e-05 4.827e-01 -21.889 < 2e-16									2755	-10.57
X3058 -2.390e+00 9.167e-02 6.344e-01 -3.767 0.000166									3058	-2.39
X3081 4.618e+00 1.013e+02 5.449e-01 8.476 < 2e-16									3081	4.618
X3300 2.251e+00 9.497e+00 4.860e-01 4.631 3.63e-06									3300	2.251
X3415 7.408e+00 1.648e+03 3.999e-01 18.524 < 2e-16									3415	7.408
X4409 1.540e+00 4.666e+00 5.567e-01 2.767 0.005662									4409	1.54
X4576 -5.510e+00 4.045e-03 1.048e+00 -5.256 1.48e-07									4576	-5.51
X4766 6.559e+00 7.057e+02 2.510e+00 2.613 0.008971									4766	6.559
X4784 -5.594e+01 5.100e-25 2.646e+00 -21.143 < 2e-16									4784	-55.94
X4866 -1.475e+01 3.916e-07 4.349e-01 -33.927 < 2e-16									4866	-14.75
X4894 -1.655e+00 1.911e-01 4.903e-01 -3.375 0.000737									4894	-1.655
X5137 9.406e+00 1.216e+04 8.655e-01 10.867 < 2e-16									5137	9.406
X5140 1.010e+01 2.437e+04 3.099e-01 32.592 < 2e-16									5140	10.1
X5270 2.180e+00 8.850e+00 1.451e-01 15.028 < 2e-16									5270	2.18
X5371 1.446e+01 1.905e+06 6.683e-01 21.636 < 2e-16									5371	14.46
X562 -2.902e+01 2.502e-13 9.939e-01 -29.196 < 2e-16									562	-29.02
X5676 1.184e+01 1.385e+05 6.340e-01 18.672 < 2e-16									5676	11.84
X593 2.505e+01 7.550e+10 1.209e+00 20.711 < 2e-16									593	25.05
X801 -1.454e+01 4.850e-07 1.391e+00 -10.450 < 2e-16									801	-14.54
X977 5.547e+00 2.565e+02 7.536e-01 7.361 1.83e-13									977	5.547
ERVW.9 2.360e+01 1.773e+10 5.579e-01 42.301 < 2e-16									ERVW-9	23.6
HERVE.HERV4.1. -2.837e+01 4.768e-13 5.955e-01 -47.640 < 2e-16									HERVE(HERV4.1)	-28.37
K.10 2.469e+00 1.181e+01 7.689e-01 3.211 0.001324									K-10	2.469
W.12 1.462e+01 2.235e+06 8.315e-01 17.582 < 2e-16									W-12	14.62
